# Supplementary material for: The Cyclically Seasonal Drosophila subobscura Inversion O7 Originated From Fragile Genomic Sites and Relocated Immunity and Metabolic Genes
Source: Front Genet. 2020 Oct 9;11:565836. doi: 10.3389/fgene.2020.565836 (PMC7584159; doi:10.3389/fgene.2020.565836)
Supplement: Supplementary file 1 [file Table_1.XLSX]

## Sheet: Table S1 Title
	Supplementary Table 1. Synteny relationships for Attacin genes across Drosophila. The MS Excel file contains six spreadsheets, including one for this title, and one for each of five major Drosophila Attacin family members (i.e., A-B, A2, A3, C and D). For each Attacin, columns “A” to “C” list the taxonomy of the sequences, including the subgenus within Drosophila, the group within the Drosophila …

## Sheet: AttA-B
					Upstream gene #3		Upstream gene #2		Upstream gene #1			Attacin gene			Attacin gene			Downstream gene #1		Downstream gene #2		Downstream gene #3
Drosophila subgenus	Group	Species	Muller	Chromosome	Species specific name	Dmel ortholog	Species specific name	Dmel ortholog	Species specific name	Dmel ortholog	Distance from STOP to ATG (nt)	Species specific name	Dmel ortholog	Distance from STOP to ATG (nt)	Species specific name	Dmel ortholog	Distance from STOP to ATG (nt)	Species specific name	Dmel ortholog	Species specific name	Dmel ortholog	Species specific name	Dmel ortholog
Sophophora	melanogaster	D. melanogaster	C	2R	< CG43428	CG43428	< CG12858; jef	CG12858	> CG10816; Dro	CG10816	1206	> CG10146; AttA	CG10146	1134	> CG18372; AttB	CG18372	510	< CG10149; Rpn6	CG10149	> CG30476; ave	CG30476	< CG10151	CG10151
Sophophora	melanogaster	D. simulans	C	2R	< GD29150	CG43428	< GD25663	CG12858	> GD11071	CG10816	1264	> GD11072	CG10146	1127	> GD11073	CG18372	475	< GD25662	CG10149	> GD11074	CG30476	< GD25661	CG10151
Sophophora	melanogaster	D. sechellia	C	2R	> GM21565	CG43428	< GM20191	CG12858	> GM21566	CG10816	1239				> GM21567	CG18372	502	< GM20190	CG10149	> GM21568	CG30476	< GM20189	CG10151
Sophophora	melanogaster	D. erecta	C	2(B/C)	< LOC26525970	CG43428	< LOC6549079	CG12858	> LOC6549078	CG10816	1229	> LOC6549077	CG10146	1089	> LOC6549076	CG18372	514	< LOC6549075	CG10149	> LOC6549074	CG30476	< LOC6549073	CG10151
Sophophora	melanogaster	D. yakuba	C	2(B/C)	< GE27604	CG43428	< GE12295	CG12858	> GE13605	CG10816	1256	> GE13606	CG10146	1040	> GE13607	CG18372	512	< GE12293	CG10149	> GE13608	CG30476	< GE12292	CG10151
Sophophora	melanogaster	D. ananassae	C	3L	< GF27129	CG43428	< GF13518	CG12858	> GF11338	CG10816	1204	> GF11339	CG10146		absent		2341	< GF13517	CG10149	> GF11340	CG30476	< GF13516	CG10151
Sophophora	obscura	D. pseudoobscura	C	3	< GA24426	CG7740	< GA11861	CG12858	> GA10577	CG10816	1197	> GA10109	CG10146		absent		596	< GA24424	CG10149	> GA15868	CG30476	< GA10113	CG10151
Sophophora	obscura	D. miranda	C	3	< LOC108160973	CG7740	< LOC108159945	CG12858	> LOC108159950	CG10816	1160	> LOC108159948	CG10146		absent		2335	< LOC108159947	CG10149	> LOC108159949	CG30476	< LOC108159946	CG10151
Sophophora	obscura	D. persimilis	C	3	< LOC6590989	CG7740	< LOC6590993	CG12858	> LOC6590994	CG10816	1191	> LOC6590995	CG10146		absent		609	< LOC6590996	CG10149	> LOC6591202	CG30476	< LOC6591203	CG10151
Sophophora	obscura	D. lowei	C	3	> unannotated	CG7740	< unannotated	CG12858	> unannotated	CG10816		> unannotated	CG10146		absent			< unannotated	CG10149	> unannotated	CG30476	< unannotated	CG10151
Sophophora	obscura	D. obscura	C	3	< LOC111076337	CG7740	< LOC111076363	CG12858	> LOC111076350	CG10816	1189	> LOC111076340	CG10146		absent		620	< LOC111076339	CG10149	> LOC111076341	CG30476	< LOC111076338	CG10151
Sophophora	obscura	D. subobscura	C	E	< unannotated	CG7740	< dsub_v4_00011080-RA	CG12858	> dsub_v4_00011079-RA	CG10816	1078	> dsub_v4_00011078-RA	CG10146		absent		528	< dsub_v4_00011077-RA	CG10149	> dsub_v4_00011076-RA	CG30476	< dsub_v4_00011075-RA	CG10151
Sophophora	obscura	D. guanche	C	E	< unannotated	CG7740	< Dgua6E003066T1	CG12858	> Dgua6E003067T1	CG10816	1009	> Dgua6E003068T1	CG10146		absent		513	< Dgua6E003069T1	CG10149	> Dgua6E003071T1	CG30476	< Dgua6E003070T1	CG10151
Drosophila	virilis	D. virilis	C	5	< GJ20568	CG5543	< GJ21773	CG12858	absent		610	> GJ20571	CG10146	1386	> GJ20572	CG18372	3107	< GJ21772	CG10149	> GJ20573	CG30476	< GJ21771	CG10151
Drosophila	repleta	D. mojavensis	C	5	< GI20836	CG5543	< GI18749	CG12858	absent		4563	> GI20837	CG10146		absent		649	< GI18748	CG10149	> GI20838	CG30476	< GI18747	CG10151
Drosophila	hawaiian	D. grimshawi	C	2	< GH20751	CG5543	< GH21150	CG12858	absent		3279	> GH20752	CG10146		absent		769	< GH21149	CG10149	> GH20753	CG30476	< GH21148	CG10151

## Sheet: AttA2
					Upstream gene #3		Upstream gene #2		Upstream gene #1		Attacin gene		Attacin gene		Downstream gene#1		Downstream gene #2		Downstream gene #3
Drosophila subgenus	Group	Species	Muller	Chromosome	Species specific name	Dmel ortholog	Species specific name	Dmel ortholog	Species specific name	Dmel ortholog	Species specific name	Distance from STOP to ATG (nt)	Species specific name		Species specific name	Dmel ortholog	Species specific name	Dmel ortholog	Species specific name	Dmel ortholog
Sophophora	melanogaster	D. melanogaster	E	3R	> CG9920	CG9920	> CG14358; CCHamide-1	CG14358	< CG3153; Npc2b	CG3153	absent		absent		< CG3143; foxo	CG3143	> tRNA:Ser - GCT-2-2		> CG9922	CG9922
Sophophora	melanogaster	D. simulans	E	3R	> GD20460	CG9920	> GD20461	CG14358	< GD18945	CG3153	absent		absent	> GD28702	< GD18943	CG3143	no orthologies		> GD20462	CG9922
Sophophora	melanogaster	D. sechellia	E	3R	> GM25890	CG9920	> GM25891	CG14358	< GM24149	CG3153	absent		absent		< GM24148	CG3143	> tRNA:Ser - GM27165		> GM25892	CG9922
Sophophora	melanogaster	D. erecta	E	3R	> GG21544	CG9920	> GG21555	CG14358	< GG16835	CG3153	absent		absent		< GG16833	CG3143	> tRNA:Ser; Gene ID: 113563806		> GG21566	CG9922
Sophophora	melanogaster	D. yakuba	E	3R	> GE10065	CG9920	> GE10066	CG14358	< GE24217	CG3153	absent		absent		< GE24216	CG3143	> tRNA:GE28007 and tRNA:GE26866		> GE10068	CG9922
Sophophora	melanogaster	D. ananassae	E	2L	> GF18793	CG9920	> GF18794	CG14358	< GF16235	CG3153	absent		absent	< GF28207	< GF16233	CG3143	> tRNA:GF25818		> GF18795	CG9922
Sophophora	obscura	D. pseudoobscura	E	2	> GA22124	CG9920	> GA27219	CG14358	< GA16304	CG3153	> GA27220; AttA2		absent		< GA16248	CG3143	> tRNA:Ser - GA29488		> GA22126	CG9922
Sophophora	obscura	D. miranda	E	2	> LOC108154369	CG9920	> LOC108157616	CG14358	< LOC108157617	CG3153	> LOC108154337; AttA2		absent		< LOC108156556	CG3143	> LOC108154549 and > tRNA:Ser		> LOC108156926	CG9922
Sophophora	obscura	D. persimilis	E	2	> GL23313	CG9920	> GL23314	CG14358	< GL24236	CG3153	> GL23315; AttA2		absent		< GL24236	CG3143	> tRNA:Ser; Gene ID: 113565012		> GL23316	CG9922
Sophophora	obscura	D. lowei	E	2	> unannotated	CG9920	> unannotated	CG14358	< unannotated	CG3153	> unannotated; AttA2		absent		< unannotated	CG3143	> unannotated		> unannotated	CG9922
Sophophora	obscura	D. obscura	E	2	> LOC111067891	CG9920	> LOC111067875	CG14358	< LOC111067862	CG3153	> LOC111067854; AttA2		absent		< LOC111067374	CG3143	> tRNA:GCU and > tRNA:Ser		> LOC111069079	CG9922
Sophophora	obscura	D. subobscura	E	O	> dsub_v4_00001310	CG9920	> dsub_v4_00001309	CG14358	< dsub_v4_00001308	CG3153	> dsub_v4_00001307; AttA2a	939	> dsub_v4_00001306; AttA2b		< dsub_v4_00001305	CG3143	> tRNA:Ser - unannotated		> dsub_v4_00001303	CG9922
Sophophora	obscura	D. guanche	E	O	> Dgua6E015916	CG9920	> Dgua6E015917	CG14358	< Dgua6E015919	CG3153	> Dgua6E015920; AttA2a	864	> Dgua6E015921; AttA2b		< unannotated	CG3143	> tRNA:Ser - Dgua6ncC002397		> Dgua6E015922	CG9922
Drosophila	virilis	D. virilis	E	2	> GJ22624	CG9920	> GJ22625	CG14358	< GJ24627	CG3153	Klp98A, Gr98d, Gr98c	non-collinear blocks	hdly, CG31191, Grik		< GJ14344	CG3143	> tRNA:GJ25112		> GJ14384	CG9922
Drosophila	repleta	D. mojavensis	E	2	> GI24558	CG9920	> GI24559	CG14358	< GI23038	CG3153	Klp98A, Gr98d, Gr98c	non-collinear blocks	hdly, CG31191, Grik		< GI21984	CG3143	> tRNA:GI25259		> GI10786	CG9922
Drosophila	hawaiian	D. grimshawi	E	4	> GH22450	CG9920	> GH22452	CG14358	< GH25061	CG3153	Klp98A, Gr98d, Gr98c	non-collinear blocks	hdly, CG31191, Grik		< GH22274	CG3143	> tRNA:GH25530		> GH18410	CG9922

## Sheet: AttA3
					Upstream gene #3		Upstream gene #2		Upstream gene #1		Attacin gene	Downstream gene #1				Downstream gene #2		Downstream gene #3
Drosophila subgenus	Group	Species	Muller	Chromosome	Species specific name	Dmel ortholog	Species specific name	Dmel ortholog	Species specific name	Dmel ortholog	Species specific name	Species specific name	Dmel ortholog			Species specific name	Dmel ortholog	Species specific name	Dmel ortholog
Sophophora	melanogaster	D. melanogaster	E	3R	> CG11874; α-Man-Ib	CG11874	< CG11873	CG11873	> CG1401; Cul5	CG1401	absent	< CG11305; Sirt7	CG11305			< CG11843	CG11843	< CG11842	CG11842
Sophophora	melanogaster	D. simulans	E	3R	> GD17996	CG11874	< GD21411	CG11873	> GD17999	CG1401	absent	< GD21410	CG11305			< GD21409	CG11843	< GD21408	CG11842
Sophophora	melanogaster	D. sechellia	E	3R	> GM12764	CG11874	< GM12764	CG11873	> GM12268	CG1401	absent	< GM12763	CG11305			< GM12762	CG11843	< GM12761	CG11842
Sophophora	melanogaster	D. erecta	E	3R	> GG11641	CG11874	< GG11641	CG11873	> GG12041	CG1401	absent	< GG11640	CG11305			< GG11639	CG11843	< GG11638	CG11842
Sophophora	melanogaster	D. yakuba	E	3R	> GE23832	CG11874	< GE23832	CG11873	> GE10480	CG1401	absent	< GE23831	CG11305			< GE23830	CG11843	< GE23829	CG11842
Sophophora	melanogaster	D. ananassae	E	2L	> GF16276	CG11874	< GF16276	CG11873	> GF18726	CG1401	absent	< GF16275	CG11305			< GF16274	CG11843	< GF16273	CG11842
Sophophora	obscura	D. pseudoobscura	E	2	< GA20653	CG7878	< GA20632	CG7850	> GA12695	CG1401	> GA27207; AttA3	< GA10903	CG11305			< GA11230	CG11843	< GA11229	CG11842
Sophophora	obscura	D. miranda	E	2	< LOC108156823	CG7878	< LOC108156796	CG7850	> LOC108156854	CG1401	> LOC108156318; AttA3	< LOC108156312	CG11305	< LOC108156315	Uncharacterized protein	< LOC108156314	CG11843	< LOC108156317	CG11837
Sophophora	obscura	D. persimilis	E	2	< LOC6587286	CG7878	< LOC6587280	CG7850	> LOC6587489	CG1401	> LOC6587445; AttA3	< LOC6587470	CG11305	< LOC6587313	Uncharacterized protein	> LOC6587401	CG11843	< LOC6587645	CG11837
Sophophora	obscura	D. lowei	E	2	< unannotated	CG7878	< unannotated	CG7850	> unannotated	CG1401	> unannotated; AttA3	< unannotated	CG11305			< unannotated	CG11843	< unannotated	CG11842
Sophophora	obscura	D. obscura	E	2	> LOC111066826	CG33967	> LOC111066869	CG6241	> LOC111066890	CG1401	> LOC111066892; AttA3	< LOC111066891	CG11305			< LOC111066988	CG11843	< LOC111066987	CG11842
Sophophora	obscura	D. subobscura	E	O	> dsub_v4_00001346-RA	CG33967	> unannotated	CG6241	> dsub_v4_00001345-RA	CG1401	> dsub_v4_00001344-RA; AttA3	< dsub_v4_00001343-RA	CG11305			< dsub_v4_00001342-RA	CG11837	< dsub_v4_00001341-RA	Pkc98E
Sophophora	obscura	D. guanche	E	O	> Dgua6E015866T1	CG33967	> Dgua6E015869T1	CG6241	> Dgua6E015870T1	CG1401	> Dgua6E015872T1; AttA3	< Dgua6E015871T1	CG11305			< Dgua6E015876T1	CG11837	< Dgua6E015877T1	Pkc98E
Drosophila	virilis	D. virilis	E	2	> GJ10615	CG11874	< GJ10539	CG11873	> GJ10616	CG1401	absent	< GJ10538	CG11305			< GJ10537	CG11843	< GJ10536	CG11842
Drosophila	repleta	D. mojavensis	E	2	> GI23409	CG11874	< GI24192	CG11873	> GI23410	CG1401	absent	< GI24191	CG11305			< GI24190	CG11843	< GI24189	CG11842
Drosophila	hawaiian	D. grimshawi	E	4	> GH18910	CG11874	< GH18682	CG11873	> GH18911	CG1401	absent	< GH18681	CG11305			< GH18680	CG11843	< GH18678	CG11842

## Sheet: AttC
					Upstream gene #3		Upstream gene #2			Upstream gene #1		Attacin gene	Downstream gene #1		Downstream gene #2		Downstream gene #3
Drosophila subgenus	Group	Species	Muller	Chromosome	Species specific name	Dmel ortholog	Species specific name	Dmel ortholog		Species specific name	Dmel ortholog	Species specific name	Species specific name	Dmel ortholog	Species specific name	Dmel ortholog	Species specific name	Dmel ortholog
Sophophora	melanogaster	D. melanogaster	C	2R	< CG17048	CG17048	< CG10814	CG10814		< CG43691	CG43691	> CG4740; AttC	< CG4744	CG4744	> CG18279; IMPPP	CG18279	< CG18278	CG18278
Sophophora	melanogaster	D. simulans	C	2R	< GD25767	CG17048	< GD25765	CG10814		< GD25764	CG43691	> GD10964	< GD26921	CG4744	> GD10965	CG18279	< GD25763	CG18278
Sophophora	melanogaster	D. sechellia	C	2R	< GM20286	CG17048	< GM20285	CG10814		< GM20284	CG43691	> GM21465	< GM20283	CG4744	> GM21466	CG18279	< GM20282	CG18278
Sophophora	melanogaster	D. erecta	C	2(B/C)	< GG22500	CG17048	< GG22499	CG10814		< GG22498	CG43691	> GG20378	< GG22497	CG4744	> GG20379	CG18279	< GG22495	CG18278
Sophophora	melanogaster	D. yakuba	C	2(B/C)	< GE13369	CG17048	< GE13368	CG10814		< GE13367	CG43691	> GE12538	< GE13366	CG4744	> GE12540	CG18279	< GE13365	CG18278
Sophophora	melanogaster	D. ananassae	C	3L	< GF11193	CG17048	< GF11192	CG10814		< GF11190	CG43691	> GF13689	< GF11189	CG4744	> GF13690	CG18279	< GF11188	CG18278
Sophophora	obscura	D. pseudoobscura	C	3	< GA14295	CG17048	< GA10576	CG10814		< GA24611	CG43691	absent	< GA25599	CG4744	> GA12505	CG13748	< GA24610	CG13158
Sophophora	obscura	D. miranda	C	3	< LOC108158371	CG17048	< LOC108157945	CG10814		< LOC108160960	CG43691	absent	< LOC117188128; LOC117187897; LOC117187766; LOC117187896; LOC117187900; LOC117187899	CG4744	> LOC108158331	CG13748	< LOC108157944	CG13158
Sophophora	obscura	D. persimilis	C	3	< GL11100	CG17048	< GL11099	CG10814		< GL11098	CG43691	absent	< GL11095	CG4744	> GL11009	CG13748	< GL11094	CG13158
Sophophora	obscura	D. lowei	C	3	< unannotated	CG17048	< unannotated	CG10814		< unannotated	CG43691	absent	< unannotated	CG4744	> unannotated	CG13748	< unannotated	CG13748
Sophophora	obscura	D. obscura	C	3	< LOC111078298	CG17048	< LOC111078299	CG10814		< LOC111078303	CG43691	absent	< LOC111078302	CG4744	> LOC111078296	CG13748	end of scaffold in Dobs
Sophophora	obscura	D. subobscura	C	E	< dsub_v4_00012128-RA	CG17048	< dsub_v4_00012127-RA	CG10814		< dsub_v4_00012126-RA	CG43691	absent	< dsub_v4_00012125-RA	CG4744	> dsub_v4_00012124-RA	CG13748	< dsub_v4_00012122-RA	CG8230
Sophophora	obscura	D. guanche	C	E	< Dgua6E001473T1	CG17048	< Dgua6E001474T1	CG10814		< Dgua6E001475T1	CG43691	absent	< Dgua6E001476T1	CG4744	> Dgua6E001477T1	CG13748	< Dgua6E001478T1	CG8230
Drosophila	virilis	D. virilis	C	5	< GJ21195	CG17048	< GJ21194	CG10814		absent		> GJ21173	< GJ21192	CG4744	> GJ21174	CG18279	< GJ21190	CG18278
Drosophila	repleta	D. mojavensis	C	5	< GI19443	CG17048	< GI19441	CG10814		< GI19440	CG43691	> GI20082	< GI19439	CG4744	> GI20083	CG18279	< GI19438	CG18278
Drosophila	hawaiian	D. grimshawi	C	2	< GH20274	CG17048	< GH20273	CG10814	< GH20272	< GH20271	CG43691	> GH21628	< GH20270	CG4744	> GH21629	CG18279	< GH20269	CG18278

## Sheet: AttD
					Upstream gene #4		Upstream gene #3		Upstream gene #2		Upstream gene #1		Attacin gene	Attacin gene		Downstream gene #1				Downstream gene #2
Drosophila subgenus	Group	Species	Muller	Chromosome	Species specific name	Dmel ortholog	Species specific name	Dmel ortholog	Species specific name	Dmel ortholog	Species specific name	Dmel ortholog	Species specific name	Species specific name		Species specific name	Dmel ortholog			Species specific name	Dmel ortholog
Sophophora	melanogaster	D. melanogaster	C	3R	< CG14323	CG14323	> tRNA:Ala-AGC-2-4 - CR33534	CR33534	< tRNA:Thr-AGT-1-5 CR31589	CR31589	< tRNA:Thr-AGT-1-6 CR31590	CR31590	> CG7629; AttD			> CG14325	CG14325			< tRNA:Val-AAC-1-2 CR31591	CR31591
Sophophora	melanogaster	D. simulans	C	3R	< GD20221	CG14323	absent		absent		absent		> GD19176			> GD19177	CG14325			absent
Sophophora	melanogaster	D. sechellia	C	3R	< GM15351	CG14323	absent		< tRNA:GM27269	CR31589	< tRNA:GM27268	CR31590	> GM15251			> GM15252	CG14325			< GM27267	CR31591
Sophophora	melanogaster	D. erecta	C	3R	< GG16763	CG14323	> tRNA-Ala	CR33534	< tRNA-Thr	CR31589	< tRNA-Thr	CR31590	> LOC6552193			> LOC6552192	CG14325			< tRNA-Val	CR31591
Sophophora	melanogaster	D. yakuba	C	3R	< GE25259	CG14323	> GE26806	CR33534	< GE26807	CR31589	< GE26808	CR31590	> GE25488			> GE25489	CG14325			< GE26809	CR31591
Sophophora	melanogaster	D. ananassae	C	2L	< GF17178	CG14323	> GF25782	CR33534	< GF25783	CR31589	< GF25784	CR31590	> GF17819		> GF17820 [CG18241, CG1149]	> GF17821	CG14325			< GF25785	CR31591
Sophophora	obscura	D. pseudoobscura	C	2	< GA12907	CG14323	> GA29526	CR33534	< GA29525	CR31589	< GA29524	CR31590	> GA20491			> GA12908	CG14325			< GA29523	CR31591
Sophophora	obscura	D. miranda	C	2	< LOC108153876	CG14323	> tRNA-Ala	CR33534	< tRNA-Thr	CR31589	< tRNA-Thr	CR31590	> LOC108154460			> LOC108157839	CG14325			< tRNA-Val	CR31591
Sophophora	obscura	D. persimilis	C	2	< GL22314	CG14323	> tRNA-Ala	CR33534	< tRNA-Thr	CR31589	< tRNA-Thr	CR31590	> LOC6591347			> LOC6591346	CG14325			< tRNA-Val	CR31591
Sophophora	obscura	D. lowei	C	2	< unannotated	CG14323	> unannotated	CR33534	< unannotated	CR31589	< unannotated	CR31590	> unannotated			> unannotated	CG14325			< unannotated	CR31591
Sophophora	obscura	D. obscura	C	2	< LOC111070173	CG14323	> tRNA-Ala	CR33534	< tRNA-Thr	CR31589	< tRNA-Thr	CR31590	> LOC111070133			> LOC111070235	CG14325	< tRNA-Ala	< tRNA-Pro	absent
Sophophora	obscura	D. subobscura	C	O	< dsub_v4_00000456-RA	CG14323	absent		absent		absent		> dsub_v4_00000457-RA			> dsub_v4_00000458-RA	CG14325			absent
Sophophora	obscura	D. guanche	C	O	< Dgua6E016398T1	CG14323	absent		absent		absent		> Dgua6E016399T1			> Dgua6E016400T1	CG14325			absent
Drosophila	virilis	D. virilis	C	2	< GJ24593	CG14323	absent		< GJ25314	CR31589	< GJ25313	CR31590	> GJ22662		> GJ26541	> GJ22663	CG14325	> GJ25312		absent
Drosophila	repleta	D. mojavensis	C	2	< GI23001	CG14323	absent		< GI25216	CR31589	< GI25217	CR31590	> GI27096 (intron loss)	> GI24598 (fast evolution)	> GI24599	> GI24600	CG14325	> GI25218		absent
Drosophila	hawaiian	D. grimshawi	C	4	< GH19523	CG14323	absent		< GH25507	CR31589	< GH25506	CR31590	> GH18099			> GH18100	CG14325	< GH25505	< GH25504	absent
