# Supplementary material for: The Cyclically Seasonal Drosophila subobscura Inversion O7 Originated From Fragile Genomic Sites and Relocated Immunity and Metabolic Genes
Source: Front Genet. 2020 Oct 9;11:565836. doi: 10.3389/fgene.2020.565836 (PMC7584159; doi:10.3389/fgene.2020.565836)
Supplement: Supplementary file 2 [file Table_2.XLSX]

## Sheet: Table S2 Title
	Supplementary Table 2. Candidate genes for being involved in the seasonal cycling of O7. All the genes are from Kapun et al. (2016) genomic survey of seasonal loci in D. melanogaster. These authors defined seasonal loci as those exhibiting a significant shift in average seasonal frequency between summer and fall based on a four years data. Given are the start (column B) and end (column C) coordin…

## Sheet: Candidate seasonal loci
Gene Name	Start Position	End Position
gro	618684	619418
tara	3419643	3421796
O7 proximal breakpoint	3598629
Cyp6d5	3661076	3662308
rdx	3725618	3726349
CG34376	3905080	3906099
CG12499	3916954	3922707
spg	4208537	4211176
Inx3	4221186	4221635
mod(mdg4)	4271801	4272334
CG16791	4322386	4322748
nAChRalpha1	4494579	4495040
Esyt2	4650316	4651467
tinc	5231966	5232973
Rim	5263971	5264975
Sdr	6156276	6156950
dpr9	6331923	6332144
GlyS	6407381	6408361
CG3984	6646673	6647458
Lgr3	6701072	6702352
mld	7668070	7668822
Sap47	9120857	9121315
Fur1	11328732	11330567
cic	11359129	11361054
CG4836	11636941	11638287
CG42404	11805709	11806944
sll	11978437	11979678
Usp8	12290609	12291334
CG31475	12644294	12644980
CG31244	12853434	12854288
Ino80	12855591	12858587
CG31221	12909980	12910219
Dys	12935708	12939757
bnl	13293641	13293985
CG31459	13341079	13341150
IKKbeta	13479990	13481663
CG10185	13494857	13496008
O7 distal breakpoint	13535058
Abi	13565808	13567019
Dop1R1	13618994	13619566
wat	13779705	13780262
jvl	13956470	13958896
CG15803	14131831	14134506
fru	14212908	14213117
CG31342	14767319	14769553
CtBP	14795923	14796663
CG8630	15078105	15078869
cdi	16700784	16702586

## Sheet: References
Kapun, M., Fabian, D. K., Goudet, J., and Flatt, T. (2016). Genomic evidence for adaptive inversion clines in Drosophila melanogaster. Mol. Biol. Evol. 33, 1317-1336. doi: 10.1093/molbev/msw016
